# Supplementary material for: Effect of In Vitro Micropropagation on the Chemical, Antioxidant, and Biological Characteristics of Senecio nutans Sch. Bip., an Endemic Plant of the Atacama Desert Andean Region
Source: Plants (Basel). 2024 Mar 7;13(6):755. doi: 10.3390/plants13060755 (PMC10976176; doi:10.3390/plants13060755)
Supplement: Supplementary file 1 [file plants-13-00755-s001.zip]

Archive with 1 entries (1 files):
- plants-2857187-supplementary.pdf
